# Supplementary material for: Polystyrene Microsphere-Based Immunochromatographic Assay for Detection of Aflatoxin B1 in Maize
Source: Biosensors (Basel). 2021 Jun 20;11(6):200. doi: 10.3390/bios11060200 (PMC8234612; doi:10.3390/bios11060200)
Supplement: Supplementary file 1 [file biosensors-11-00200-s001.zip]

Archive with 1 entries (1 files):
- biosensors-1223578-supplementary.pdf
